# Supplementary material for: Temperature Elevation Alters the Gut Antibiotic Resistome and Carbohydrate-Active Enzymes in the Desert Lizard Eremias roborowskii
Source: Microorganisms. 2026 May 11;14(5):1084. doi: 10.3390/microorganisms14051084 (PMC13209948; doi:10.3390/microorganisms14051084)
Supplement: Supplementary file 1 [file microorganisms-14-01084-s001.zip]

Archive with 1 entries (1 files):
- microorganisms-4247865-supplementary.pdf
